# Supplementary material for: Mass cytometry reveals cellular fingerprint associated with IgE+ peanut tolerance and allergy in early life
Source: Nat Commun. 2020 Feb 27;11:1091. doi: 10.1038/s41467-020-14919-4 (PMC7046671; doi:10.1038/s41467-020-14919-4)
Supplement: Supplementary file 4 — Source Data [file 41467_2020_14919_MOESM4_ESM.xlsx]

## Sheet: Fig 2A, B
Figure 2A and B: % live, single cells by manual gating
PID	group	CD4 T cells	CD8 T cells	B cells	NK cells	Monocytes	Dendritic cells	Undefined
P01	NA	51.8	13.83	16.84	2.21	1.33	0.74	13.25
P02	NA	43.4	11.21	23.23	1.65	1.31	1.01	18.19
P03	NA	40.24	13.01	23.44	1.79	1.46	0.9	19.16
P04	NA	43.93	19.85	12.14	2.95	0.66	0.42	20.05
P05	NA	50.66	16.23	14.58	2.64	2.93	0.58	12.38
P06	NA	41.7	14.07	26.08	2.3	1.38	0.51	13.96
P07	NA	41.87	14.58	23.55	1.1	3.06	3.64	12.2
P08	NA	64.24	3.23	10.24	0.37	0.36	9.74	11.82
P09	NA	59.09	11.4	11.27	1.51	1.81	0.51	14.41
P10	NA	39.8	15.56	17.19	2.79	1.76	0.45	22.45
P11	NA	47.24	11.38	16.99	1.17	1.33	1.6	20.29
P12	NA	48.39	7.52	23.84	2.34	1.65	0.88	15.38
P13	PST	56.15	10.06	13.57	2.07	0.66	1.52	15.97
P14	PST	36.17	12.23	18.39	6.64	3.27	1.61	21.69
P15	PST	44.59	13.89	23.25	1.4	2.33	0.53	14.01
P16	PST	34.23	11.51	30.58	2.84	4.23	2.59	14.02
P17	PST	45.4	15.12	16.49	1.99	3.29	0.45	17.26
P18	PST	38.44	10.35	20.48	1.24	1.63	0.35	27.51
P19	PST	45.91	9.35	17.12	1.16	0.53	1.78	24.15
P20	PST	30.43	6.82	20.25	0.94	1.08	2.21	38.27
P21	PST	38.1	13.89	13.74	5.04	0.68	0.48	28.07
P22	PST	29.34	7.7	28.21	2.2	1.69	9.07	21.79
P23	PST	51.34	10.74	11.09	1.21	0.42	5.07	20.13
P24	PST	39.33	14.28	19.89	1.86	1.96	3.53	19.15
P25	PA	45.52	12.43	20.79	4.46	0.6	1.02	15.18
P26	PA	56.81	10.85	18.83	1.43	0.36	0.45	11.27
P27	PA	48.26	13.69	21.27	2	0.68	0.64	13.46
P28	PA	40.56	15.53	19.79	2.54	5.52	1.02	15.04
P29	PA	36.23	18.19	21.88	2.72	3.17	1.17	16.64
P30	PA	47.87	11.78	25.27	1.92	1.57	0.47	11.12
P31	PA	45.83	14.27	22.61	1.27	0.67	0.45	14.9
P32	PA	38.8	11.08	22.43	4.25	0.51	0.47	22.46
P33	PA	44.47	16.25	18.01	2.84	0.61	0.31	17.51
P34	PA	49.53	10.5	22.28	1.03	1.13	0.46	15.07
P35	PA	45.55	18.2	18.13	1.83	1.81	0.95	13.53
P36	PA	36.24	10.12	33.34	2.49	2.06	2.3	13.45

## Sheet: Fig 2C
Figure 2C: % parent by manual gating
PID	CD14+CD16+ mono % mono	CD14+CD16- mono % mono	CD56+CD16+ NK % NK	CD56+CD16- NK % NK	CD56brightCD16+NK % NK	CD56brightCD16- NK % NK	CM CD4 T cells % CD4	CM CD8 T cells % CD8	EM CD4 T cells % CD4	EM CD8 T cells % CD8	Effector CD4 T cells % CD4	Effector CD8 T cells % CD8	Naïve CD4 T cells % CD4	Naïve CD8 T cells % CD8	Treg % CD4	mDC % DCs	memory B cells % B cell	naïve B cell % B cell	pDC % DCs
P01	36	64	35.9	43.8	3.22	17.2	16.6	7.46	5.72	8.47	5.08	9.55	72.6	74.5	3.5	26.2	4.39	95.6	2.04
P02	52.1	47.9	60.2	27.6	1.57	10.6	20.2	6.26	10.4	15.5	6.31	18.9	63.1	59.3	4.57	25.9	3.16	96.8	0.93
P03	52.7	47.3	67	20.5	3.08	9.44	22.2	6.53	12	16.1	6.09	12.8	59.7	64.6	3.95	26.3	3.86	96.1	3.09
P04	54.8	45.2	64.1	20.3	2.39	13.2	23.9	7.09	5.48	13.3	3.72	12	66.9	67.6	2.74	36.2	8.05	92	5.24
P05	55	45	45.7	22.9	3.71	27.7	26.7	7.62	5.38	4.86	3.29	5.21	64.7	82.3	5.35	33.7	6.47	93.5	3.68
P06	61.9	38.1	55.8	22.4	8.97	12.8	14.7	4	4.11	6.8	3.4	6.44	77.8	82.8	4.7	20.5	4.53	95.5	4.19
P07	66.4	33.6	49	42.1	3.01	5.94	20.2	5.96	7.36	3.66	5.69	5.85	66.8	84.5	5.45	67.5	3.1	96.9	1.5
P08	4.83	95.2	20.2	76.7	0.78	2.34	20.2	8.68	19.4	12.4	17.6	20.7	42.8	58.1	3.76	80.7	1.21	98.8	0.65
P09	70.6	29.4	67.2	24.1	2.06	6.68	13.2	3.99	6.77	5.74	11.6	12.3	68.3	78	5.18	18.6	2.12	97.9	2.75
P10	49	51	66.7	23.1	2.67	7.51	20.7	4.63	11.3	13.3	10.1	14.6	57.9	67.5	4.68	13	3.83	96.2	1.39
P11	53.3	46.7	55.6	26.5	5.26	12.7	18	5.54	10.1	19.3	10.6	13.5	61.3	61.6	5.37	47.9	3.62	96.4	1.25
P12	40.1	59.9	50.9	31.9	2.26	15	34.5	11.9	7.19	12.5	4.92	6.85	53.3	68.8	3.96	43.8	4.02	96	2.6

## Sheet: Fig 2D
Figure 2D: % parent by manual gating
PID	B cell %TNFa+	CD4 %IFNg+	CD4 %IL-2+	CD4 %TNFa+	CD8 %TNFa+	CD8 %IFNg+	CD8 %IL-2+	DC %TNFa+	Monocyte %TNFa+	NK cell %IFNg+	NK cell %IL-2+	NK cell %TNFa+
P01	3.78	1.55	9.68	15.2	7.18	8.56	4.1	8.02	13.6	77.8	1.97	47.6
P02	2.95	0.53	8.06	7.28	5.42	14.2	6.2	7.72	8.99	63.9	2.62	37.9
P03	5.55	6.19	17.4	21	10.9	18.9	7.69	8.01	19	76	1.29	33.8
P04	5	0.84	11.4	15.4	15.9	14.9	2.58	9	18.5	51.3	0.93	30.8
P05	3.35	0.48	7.81	6.2	1.77	2.75	1.46	1.87	9.27	56	1.56	25.2
P06	1.9	1.26	9.12	12.1	5.72	5.28	2.7	6.39	15.2	57.5	2.17	33
P07	2.61	0.47	6.27	10.7	1.81	0.83	1.32	1.41	1.99	26.2	0.92	18.3
P08	1.69	0.51	6.06	8.87	2.05	2.79	3.24	0.053	1.08	27.2	0.84	9.24
P09	1.57	0.59	8.13	8.39	1.74	2.64	1.42	5.28	6.53	40.5	0.53	16
P10	1.88	0.92	11.8	7.69	2.38	5.29	2.16	4.17	11.5	50.4	0.54	21.6
P11	1.73	2.05	10.4	20.1	9.62	12.2	6.56	0.27	7.92	56.8	4.31	33.2
P12	2.26	0.34	7.23	11.2	4.5	3.84	4.16	1.34	5.12	49.8	2.39	35

## Sheet: Fig 3A
Figure 3A: FlowSOM cluster % live, single cells, and median expression of lineage markers
		Median expression (arcsinh)
Cluster	% live cells	CD16	CXCR3	CD27	CD123	CD45RA	HLA.DR	CD14	CD127	CD19	CD4	CD8	CD38	CD20	CD3	CD11c	CCR7	CD25	CD56
Naive CD4	37.79	0.01	0	4.29	0	0.87	0.01	0	3.15	0	4.04	0.38	2.3	0	5.06	0	3.91	0	0
NK	1.8	4.73	0.92	0	0.01	0.62	0.02	0	0	0	0.01	0.01	4.11	0	0	2.49	0	0	1.8
undfined	4.3	0.02	0.35	0	0.02	0	0.12	0	0	0	0	0.01	1.79	0	0.01	0.22	0	0.01	0.03
Central memory CD4	1.29	0.01	2.93	3.98	0.01	0	0.02	0	3.11	0	4.14	0.45	0.87	0	4.98	0	3.22	0.01	0
CD3+ (CD27+ CXCR3+ CD127+)	1.39	0.01	3.22	3.95	0.01	0.35	0.02	0	3.22	0	0	0.02	0.08	0	4.85	0.02	0.14	0.01	0
Effector memory CD4 (HLA-DR+)	2.36	0.03	2.12	0.31	0.02	0.08	3.14	0	0.22	0	1.74	0.05	1.13	0	4	0.01	0.31	0.03	0.02
B cell (cluster 1)	12.19	0.01	0.1	0	0.01	1.08	4.87	0	0	2.91	0.01	0	0.97	2.99	0.02	0	0.03	0.04	0
Naive CD8	10.8	0.01	1.87	4.5	0	2.09	0.01	0	3.36	0	0.01	2.36	1.58	0	4.69	0	4.16	0	0
Central memory CD8	1.03	0	0.02	1.59	0	0.91	0.01	0	4.13	0	0.02	2.84	1.2	0	4.46	0	2.95	0	0
Treg	2.26	0.01	0	4.47	0	0.88	0.01	0	0.07	0	3.93	0.32	1.12	0	4.93	0	3.1	3.36	0
B cell (cluster 2)	7.23	0.01	0.01	0.02	0.02	2.23	5.81	0.07	0.01	4.38	0.02	0	1.88	3.1	0.03	0	2.37	0.49	0
Effector memory CD8	1.28	0.01	4.34	4.62	0	0.25	0.01	0	2.98	0	0.01	3.65	0.04	0	4.37	0.02	0.01	0	0
Monocyte	1.62	0.18	0.01	0.01	3.64	0	5.49	2.05	0.01	0	1.42	0.01	1.39	0	0.67	6.21	0.01	0.16	0.01
DC	1.88	0.04	1.91	-0.02	0.03	0	4.72	0.02	0	0	0.12	0.02	0.39	0	0	4.12	0	0.03	0.02
Effector memory CD4	5.35	0.02	0.41	0.54	0.02	0.15	0.02	0	0.7	0	3.3	0.1	1.08	0	4.39	0	0.8	0.01	0
CD3+	4.48	0.02	1.07	0.22	0.02	0.3	0.02	0	0.27	0	0	0.13	0.56	0	4.29	0.01	0.05	0.01	0

## Sheet: Fig 3B, 4A, B
Figure 3B, 4A and B: FlowSOM cluster sizes (% randomly selected live, single cells) per participant
PID	group	Naive CD4	Central memory CD4	Effector memory CD4 (HLA-DR+)	Effector memory CD4	Naive CD8	Central memory CD8	Effector memory CD8	Treg	B cell (cluster 2)	B cell (cluster 1)	DC	Monocyte	NK	CD3+	CD3+ (CD27+ CXCR3+ CD127+)	undfined	below cluster size cutoff
P01	NA	48.38	1.29	1.22	4.55	10.14	2.8	1.33	1.8	6.53	9.64	0.84	1.81	0.39	2.95	1.13	2.69	2.51
P02	NA	38.22	0.18	2.4	5.59	8.23	1.97	2.63	2.13	10.26	12.44	0.87	1.79	1.58	3.87	1.94	3.67	2.23
P03	NA	31.41	4.65	2.42	4.61	10.72	1.14	2.6	1.54	7.65	15.09	1.07	1.33	1.5	4.36	1.79	5.16	2.96
P04	NA	42.41	1.13	1.6	3.93	13.92	2.56	1.44	1.87	4.61	6.84	0.35	0.55	2.44	9.13	0.8	3.64	2.77
P05	NA	48.69	0.94	0.67	3.23	14.69	1.07	1.03	3.27	6.81	6.64	0.53	2.4	1.19	1.63	0.55	2.07	4.58
P06	NA	38.59	1.92	1.57	2.48	12.11	1.58	0.7	2.85	9.46	15.42	0.45	1	1.61	3.47	0.58	2.64	3.58
P07	NA	36.43	1.52	1.89	3.92	13.15	1.25	0.56	3.17	8.28	14.9	3.4	1.6	0.56	2.18	0.54	3.21	3.43
P08	NA	46.85	2.32	2.97	11.8	3.94	0.06	0.15	1.68	1.71	9.04	11.6	0.18	0.14	3.22	0.75	2.84	0.76
P09	NA	54.93	0.6	0.75	3.63	11.65	0.91	0.65	2.81	3.64	7.24	0.67	2.1	1.82	2.61	0.7	3	2.27
P10	NA	36.07	0.65	0.73	3.5	13.68	0.94	2.72	1.51	5.47	12.14	0.58	1.9	3.83	4.12	2.78	7.3	2.09
P11	NA	36.54	2.02	5.93	7.56	8.52	0.29	2.27	1.85	3.58	13.82	1.9	1.38	0.83	5.4	1.04	3.81	3.26
P12	NA	47.25	1.25	1.46	3.45	6.15	0.58	1.09	2.19	11.29	12.15	1.11	2.36	1.17	1.44	1.27	2.69	3.1
P13	PST	47.7	1.12	3.13	6.25	9.14	0.25	1.33	3.37	4.33	8.09	1.86	0.76	1.36	3.56	2.08	3.37	2.3
P14	PST	34.12	1.39	1.52	2.77	10.15	1.94	1.59	2.45	5.52	12.45	1.45	1.12	4.29	2.88	2.17	7.92	6.28
P15	PST	41.93	1.34	1.1	3.97	10.83	1.2	1.75	2.25	9.16	12.75	0.66	3.13	0.14	3.52	1.28	1.89	3.09
P16	PST	32.98	0.9	1.03	2.66	9.72	1.47	0.89	1.45	11.19	18.25	2.72	2.55	1.38	2.38	1.23	4.45	4.74
P17	PST	38.7	0.63	0.51	4.99	14.38	0.69	2.67	2.75	6.35	10.38	0.66	4.28	1.91	4.54	1.2	2.41	2.93
P18	PST	32.79	0.88	1.34	4.56	8.86	0.36	0.63	3.21	6.28	14.28	0.32	2.05	5.19	10.09	1	7.19	0.98
P19	PST	27.17	1.99	3.32	15.34	6.39	0.19	2.14	0.87	4.53	12.89	2.1	0.72	1.17	11.25	2.72	5.65	1.57
P20	PST	10.29	1.4	8.83	14.19	4.7	0.08	0.83	0.94	3.7	16.65	2.46	1.26	0.38	19.8	3.86	8.21	2.42
P21	PST	31.81	1.11	2.86	4.88	12.75	0.75	1.88	2.42	4.38	9.1	0.49	1.17	6.32	5.88	2.17	9.82	2.21
P22	PST	18.09	0.86	4.96	7.57	6.26	0.16	1	0.82	3.63	22.89	10.7	1.17	1.22	5.75	0.96	9.66	4.3
P23	PST	35.52	1.5	12.34	6.72	8.26	0.05	0.28	2.14	3.01	8.11	6.12	0.09	0.34	5.38	0.66	7.45	2.02
P24	PST	33.76	1.75	2.75	4.09	11.31	1.88	0.44	2.42	8.51	11.2	4.38	1.59	1.75	2.95	0.75	7.94	2.53
P25	PA	42	1.32	1.77	3.89	12.17	0.09	0.78	2.58	7.45	12.64	0.97	0.92	3.89	1.65	0.77	5.26	1.85
P26	PA	44.29	1.41	2.24	8.34	10.67	0.33	0.66	3.07	7.9	10.97	0.47	0.6	0.25	2.79	0.9	3.04	2.06
P27	PA	45.99	1.47	1.05	3.94	11.76	0.83	1.26	2.77	11.03	9.23	0.65	1.26	0.44	2.49	1.03	2.26	2.55
P28	PA	32.69	1.21	2.54	5.14	13.27	2.13	1.57	2.64	9.02	9.62	0.97	2.83	1.44	3.16	1.86	2.09	7.84
P29	PA	35.06	1.3	0.83	2.52	16.86	2.75	1.18	2.63	9.89	10.66	1.13	2.25	1.43	2.82	2.14	1.93	4.6
P30	PA	45.02	0.97	0.73	3.36	10.29	1.58	0.45	3.43	11.33	12.94	0.49	1.2	1.52	1.42	0.48	2.04	2.76
P31	PA	33.83	1.5	3.18	8.81	11.59	0.7	1.74	1.77	7.63	13.58	0.46	0.61	1.22	6.35	1.32	1.82	3.88
P32	PA	33.99	0.83	0.46	4.12	11.82	0.71	1.81	2.3	6.98	15.69	0.42	1.11	5.57	5.01	2.74	4.14	2.3
P33	PA	37.95	0.91	0.45	5.03	17.28	0.28	0.92	2.19	5.57	12.65	0.32	1.32	4.34	4.5	1.52	2.98	1.81
P34	PA	45.07	0.71	0.46	4.5	10.43	0.41	0.81	2.74	10.14	11.6	0.35	2.13	0.88	4.85	1.83	1.33	1.77
P35	PA	44.29	0.95	1.22	2.49	14.56	2.97	1	1.25	9.7	8.24	1.39	3.27	0.6	1.32	0.61	4.08	2.05
P36	PA	29.72	0.68	2.63	4.07	8.58	0.3	1.2	2.14	13.64	18.63	2.71	2.63	0.58	2.4	1.01	4.97	4.07

## Sheet: Fig 4C, D
Figure 4C and D: % live cells (manual gating)
PID	group	Plasmacytoid DCs	TNFa+ (PMA/ionomycin stimulation)
P01	NA	0.05	12.4
P02	NA	0.03	8.05
P03	NA	0.09	14.8
P04	NA	0.05	14
P05	NA	0.06	7.22
P06	NA	0.09	8.25
P07	NA	0.08	8.35
P08	NA	0.08	9.61
P09	NA	0.07	6.34
P10	NA	0.04	8.85
P11	NA	0.04	11.1
P12	NA	0.05	8.27
P13	PST	0.08	13.7
P14	PST	0.25	16.3
P15	PST	0.06	7.34
P16	PST	0.1	10.9
P17	PST	0.15	7.9
P18	PST	0.04	10.5
P19	PST	0.07	6.92
P20	PST	0.13	8.94
P21	PST	0.07	12.4
P22	PST	0.12	11.6
P23	PST	0.18	21.5
P24	PST	0.11	11.9
P25	PA	0.04	22.9
P26	PA	0.07	12.6
P27	PA	0.03	16.2
P28	PA	0.08	12.3
P29	PA	0.11	11.5
P30	PA	0.06	10.4
P31	PA	0.05	11.2
P32	PA	0.08	9.36
P33	PA	0.07	8.97
P34	PA	0.17	11.6
P35	PA	0.1	13.7
P36	PA	0.2	15

## Sheet: Fig 4E, F
Figure 4E and F: Median expression (arcsinh, batch adjusted), FlowSOM
PID	group	IL-2 in Naive CD4+ T cells	IFNg in Effector memory CD4+ HLA-DR+ T cells
P01	NA	0.127	0.602
P02	NA	0.106	0.55
P03	NA	0.061	0.717
P04	NA	0.117	0.529
P05	NA	0.145	0.556
P06	NA	0.137	0.529
P07	NA	0.137	0.566
P08	NA	0.157	0.799
P09	NA	0.14	0.65
P10	NA	0.146	0.693
P11	NA	0.087	0.509
P12	NA	0.087	0.71
P13	PST	0.309	0.529
P14	PST	0.192	0.592
P15	PST	0.22	0.672
P16	PST	0.137	0.511
P17	PST	0.157	0.459
P18	PST	0.157	0.596
P19	PST	0.157	0.527
P20	PST	0.146	0.459
P21	PST	0.169	0.553
P22	PST	0.207	0.551
P23	PST	0.303	0.443
P24	PST	0.16	0.587
P25	PA	0.298	0.532
P26	PA	0.216	0.424
P27	PA	0.131	0.515
P28	PA	0.045	0.496
P29	PA	0.132	0.639
P30	PA	0.152	0.426
P31	PA	0.158	0.636
P32	PA	0.157	0.476
P33	PA	0.157	0.483
P34	PA	0.131	0.434
P35	PA	0.133	0.574
P36	PA	0.17	0.517

## Sheet: Fig 5
Figure 5B, C: Peanut-specific CD4 T cells (% CD4 T cells), and fold change of frequency of peanut-specific CD4 T cells after peanut stimulation over no stimulation (media)
PID	group	Peanut-specific CD4 T cells (% CD4 T cells)	fold change (peanut stim over media
P01	NA	0.073	2.51724
P02	NA	0.037	1.05714
P03	NA	0.046	1.21053
P04	NA	0.019	1.1875
P05	NA	0.054	1.28571
P06	NA	0.056	1.6
P07	NA	0.022	1.04762
P08	NA	0.00225	0.593668
P09	NA	0.00859	1.22714
P10	NA	0.03	0.75
P11	NA	0.039	1.95
P12	NA	0.046	1.27778
P13	PST	0.04	1.37931
P14	PST	0.091	1.625
P15	PST	0.025	1.08696
P16	PST	0.044	1.91304
P17	PST	0.026	0.866667
P18	PST	0.012	0.387097
P19	PST	0.00676	0.702703
P20	PST	0.024	2
P21	PST	0.043	1.16216
P22	PST	0.017	1.54545
P23	PST	0.024	1.41176
P24	PST	0.045	1.28571
P25	PA	0.11	1.74603
P26	PA	0.083	2.12821
P27	PA	0.12	2.18182
P28	PA	0.063	1.16667
P29	PA	0.084	2.1
P30	PA	0.04	1.42857
P31	PA	0.043	2.15
P32	PA	0.021	1.3125
P33	PA	NA	NA
P34	PA	0.013	1.54028
P35	PA	0.053	1.96296
P36	PA	0.068	1.78947

## Sheet: Fig S1
Figure S1: Peanut sIgE (kUA/L) and peanut SPT (mm) values
PID	group	Peanut sIgE	Peanut SPT
P01	NA	NA	0
P02	NA	0.05	0
P03	NA	0.005	0
P04	NA	NA	0
P05	NA	NA	0
P06	NA	0.02	0
P07	NA	0.005	0
P08	NA	0.005	0
P09	NA	0.04	0
P10	NA	0.005	0
P11	NA	0.005	0
P12	NA	0.005	0
P13	PST	0.93	2.5
P14	PST	0.49	5
P15	PST	1.96	3
P16	PST	1.11	2.5
P17	PST	0.69	7
P18	PST	1.66	4
P19	PST	9.31	4
P20	PST	1.17	8
P21	PST	3.79	3
P22	PST	0.8	3.5
P23	PST	2.66	2.5
P24	PST	1.05	3
P25	PA	NA	7
P26	PA	11.8	10
P27	PA	16.8	8
P28	PA	NA	10
P29	PA	NA	11.5
P30	PA	2.02	8
P31	PA	1.26	12.5
P32	PA	77	10
P33	PA	4.24	9
P34	PA	0.31	5
P35	PA	0.81	9
P36	PA	6.5	8

## Sheet: Fig S2
Figure S2A, B: Frequencies of major cell populations from unsupervised clustering analysis (FlowSOM)
Manual gating frequencies for Figure S2A are the ones from Figure 2B and are listed in that tab.
PID	group	CD4 T cells	CD8 T cells	B cells	NK cells	Monocytes	Dendritic cells	Undefined
P01	NA	55.434	14.272	16.176	0.392	1.808	0.84	11.078
P02	NA	46.388	12.832	22.702	1.578	1.794	0.866	13.84
P03	NA	43.09	14.458	22.744	1.496	1.332	1.068	15.812
P04	NA	49.074	17.922	11.458	2.436	0.552	0.354	18.204
P05	NA	53.532	16.79	13.456	1.186	2.404	0.532	12.1
P06	NA	44.562	14.388	24.878	1.608	0.996	0.452	13.116
P07	NA	43.766	14.968	23.18	0.564	1.596	3.4	12.526
P08	NA	63.94	4.152	10.744	0.14	0.182	11.602	9.24
P09	NA	59.922	13.214	10.874	1.824	2.104	0.674	11.388
P10	NA	40.944	17.34	17.612	3.832	1.898	0.58	17.794
P11	NA	52.056	11.072	17.402	0.83	1.382	1.904	15.354
P12	NA	53.414	7.82	23.436	1.174	2.36	1.108	10.688
P13	PST	58.206	10.716	12.428	1.356	0.758	1.862	14.674
P14	PST	39.802	13.682	17.968	4.29	1.116	1.446	21.696
P15	PST	48.338	13.78	21.912	0.142	3.126	0.66	12.042
P16	PST	37.582	12.078	29.438	1.376	2.552	2.718	14.256
P17	PST	44.84	17.744	16.726	1.912	4.278	0.664	13.836
P18	PST	39.58	9.852	20.552	5.186	2.052	0.318	22.46
P19	PST	47.818	8.718	17.422	1.168	0.724	2.096	22.054
P20	PST	34.708	5.614	20.346	0.382	1.256	2.464	35.23
P21	PST	40.666	15.382	13.476	6.32	1.17	0.49	22.496
P22	PST	31.476	7.422	26.516	1.216	1.172	10.698	21.5
P23	PST	56.082	8.592	11.12	0.342	0.094	6.122	17.648
P24	PST	42.358	13.634	19.706	1.748	1.594	4.376	16.584
P25	PA	48.984	13.04	20.088	3.888	0.922	0.968	12.11
P26	PA	56.284	11.662	18.864	0.246	0.604	0.472	11.868
P27	PA	52.446	13.85	20.258	0.44	1.264	0.65	11.092
P28	PA	41.582	16.964	18.642	1.436	2.834	0.966	17.576
P29	PA	39.718	20.79	20.548	1.432	2.25	1.134	14.128
P30	PA	50.072	12.318	24.272	1.52	1.2	0.492	10.126
P31	PA	47.326	14.036	21.216	1.22	0.606	0.462	15.134
P32	PA	39.404	14.334	22.67	5.568	1.108	0.422	16.494
P33	PA	44.334	18.48	18.212	4.342	1.322	0.316	12.994
P34	PA	50.736	11.646	21.742	0.876	2.126	0.354	12.52
P35	PA	48.952	18.528	17.938	0.6	3.274	1.39	9.318
P36	PA	37.112	10.082	32.274	0.582	2.632	2.714	14.604

[truncated: 5 more sheets: Fig S3A, B, Fig S3C, Fig S4A, Fig S4B-E, Fig S5]
